# Supplementary material for: Antimicrobial Activity of Aztreonam in Combination with Old and New β-Lactamase Inhibitors against MBL and ESBL Co-Producing Gram-Negative Clinical Isolates: Possible Options for the Treatment of Complicated Infections
Source: Antibiotics (Basel). 2021 Nov 3;10(11):1341. doi: 10.3390/antibiotics10111341 (PMC8615000; doi:10.3390/antibiotics10111341)
Supplement: Supplementary file 1 [file antibiotics-10-01341-s001.zip]

Archive with 1 entries (1 files):
- antibiotics-1434588-Figure S1.pdf
